# Supplementary material for: The Effect of β-Hydroxy-β-Methyl Butyrate (HMB) upon Acute Fed-State Muscle Protein Turnover in Older Men and Women: A Randomized Double-Blind Controlled Crossover Clinical Trial
Source: Nutrients. 2026 Apr 30;18(9):1449. doi: 10.3390/nu18091449 (PMC13165317; doi:10.3390/nu18091449)
Supplement: Supplementary file 1 [file nutrients-18-01449-s001.zip]

Archive with 1 entries (1 files):
- nutrients-4195772-supplementary.pdf
